# Supplementary material for: Hyperspectral imaging as an objective diagnostic tool for secondary lymphedema in breast cancer patients
Source: Commun Med (Lond). 2025 Dec 18;6:45. doi: 10.1038/s43856-025-01301-y (PMC12823606; doi:10.1038/s43856-025-01301-y)
Supplement: Supplementary file 4 — Supplementary Data 1 [file 43856_2025_1301_MOESM4_ESM.xlsx]

## Sheet: Fig 3a
LE-Stage	Circumference [% relative change]
0	1.66667
0	2.38095
0	2.08333
0	-5.35714
0	4.34783
0	2.38095
0	1.92308
0	0
0	8
0	8.33333
1	5
1	4.65116
1	-5.66038
1	-3.0303
1	0
1	0
1	2.5641
1	2.5641
1	6.49351
1	8.51064
1	3.84615
1	2.7027
2	13.5135
2	10.8696
2	-27.4194
2	6.89655
2	3.8961
2	7.14286
2	31.3725
2	18.5185
2	15.3846
2	23.2558
2	14.2857
2	9.67742
2	16.3636
2	4.87805
2	32.6923
2	8.33333
2	2.43902
2	22.2222
2	23.0769
2	37.2549
2	14.5161
2	10.5263
2	19.6078
2	12
2	15.625
2	18.8679
2	24.0741
2	15.7895
2	30
2	9.375
2	-2.63158
2	4.34783
2	5.45455
2	14.6341
2	35.4167
2	9.375
2	12.5
2	37.2549
2	2.7027
2	14.2857
2	4.54545
2	33.3333
2	8.33333
2	7.69231
2	12.5
2	11.1111
2	15.7895
2	18.3673
2	-4.47761
3	11.6279
3	14.7541
3	23.3333
3	0
3	19.5652
3	3.50877
3	7.5
3	36.9565
3	4.54545
3	40.9836
3	16.6667
3	7.31707
3	15.2778
3	37.1429

## Sheet: Fig 3b
LE-Stage	Index finger [mm]		LE-Stage	Little finger [mm]
0	1		0	0
0	0		0	2
0	0		0	0
0	-1		0	1
0	-1		0	1
0	0		0	0
0	0		0	-2
0	-1		0	2
0	0		0	-1
0	0		0	1
0	0		0	-1
1	-3		1	0
1	0		1	0
1	1		1	2
1	1		1	2
1	0		1	0
1	0		1	-2
1	2		1	2
1	0		1	1
1	0		1	0
1	0		1	0
1	-0.5		1	1.5
1	1		1	1
1	1		1	1
2	0		2	0
2	0		2	1
2	-2		2	-2
2	1		2	-1
2	1		2	5
2	0		2	0
2	0		2	1
2	2		2	3
2	1		2	1
2	-0.5		2	1.5
2	2		2	2
2	3		2	-1.5
2	1		2	3
2	2		2	1
2	-1		2	0
2	1		2	-1
2	0.5		2	-0.5
2	2		2	1
2	-1		2	-2
2	1		2	2
2	-1		2	0
2	0		2	-1
2	-2		2	-5
2	0		2	5
2	0		2	2
2	-2		2	-1
2	2		2	4
2	0		2	0
3	0		3	1
3	1		3	3
3	0		3	1
3	-1		3	-1
3	0		3	0
3	3		3	2

## Sheet: Fig 3c
LE-Stage	Carpometacarpal joint of thumb [relative angle deg.]		LE-Stage	Elbow joint [relative angle deg.]		LE-Stage	Glenohumeral joint (flexion) [relative angle deg.]		LE-Stage	Glenohumeral joint (abduction) [relative angle deg.]
0	0		0	0		0	0		0	-5
0	0		0	0		0	0		0	0
0	0		0	0		0	10		0	0
0	-20		0	0		0	-10		0	0
0	0		0	0		0	-10		0	0
0	0		0	0		0	25		0	0
0	0		0	0		0	-5		0	0
0	0		0	0		0	0		0	0
0	0		0	0		0	0		0	0
0	0		0	0		0	-130		0	-5
1	-5		0	0		0	-10		0	-5
1	0		1	0		1	-10		1	-5
1	0		1	0		1	0		1	0
1	0		1	0		1	0		1	0
1	0		1	0		1	0		1	0
1	10		1	0		1	-10		1	-10
1	0		1	0		1	-5		1	0
1	0		1	0		1	-10		1	-10
1	0		1	0		1	-5		1	-5
1	0		1	0		1	0		1	0
1	5		1	0		1	-10		1	0
1	-5		1	0		1	0		1	0
2	0		1	-10		1	-40		1	0
2	0		1	-5		1	0		1	0
2	-45		2	0		2	-10		2	0
2	0		2	0		2	-20		2	-20
2	0		2	0		2	-40		2	-10
2	-25		2	0		2	-10		2	-5
2	-15		2	0		2	-30		2	-10
2	0		2	0		2	0		2	-5
2	0		2	0		2	-80		2	-100
2	5		2	-10		2	0		2	0
2	-20		2	0		2	0		2	0
2	-5		2	0		2	-15		2	0
2	-15		2	-20		2	0		2	-30
2	-10		2	0		2	0		2	0
2	-5		2	0		2	-20		2	-20
2	-10		2	0		2	0		2	0
2	-10		2	-10		2	0		2	0
2	-5		2	-5		2	0		2	0
2	10		2	0		2	0		2	0
2	-15		2	-10		2	0		2	0
2	-15		2	-10		2	0		2	0
2	10		2	-20		2	-10		2	0
2	-10		2	-15		2	-10		2	0
2	-5		2	0		2	-5		2	0
2	10		2	-5		2	20		2	-50
2	5		2	-5		2	-85		2	0
2	-5		2	-5		2	-30		2	0
3	0		2	-10		2	-15		2	-15
3	-10		2	-20		2	-80		2	-90
3	5		2	-10		2	-20		2	-10
3	-20		3	0		3	-10		3	-10
3	5		3	-15		3	-15		3	-20
3	-5		3	-10		3	-30		3	-30
			3	-10		3	-10		3	-10
			3	-45		3	0		3	0
			3	-60		3	-140		3	-140

## Sheet: Fig 3d
LE-Stage	Arm symptoms		LE-Stage	Breast symptoms		LE-Stage	Body image		LE-Stage	Future perception
0	22.2222		0	25		0	83.3333		0	66.6667
0	55.5556		0	25		0	100		0	33.3333
0	0		0	8.33333		0	100		0	100
0	22.2222		0	0		0	83.3333		0	100
0	22.2222		0	8.33333		0	83.3333		0	100
0	33.3333		0	25		0	50		0	66.6667
0	0		0	0		0	75		0	66.6667
0	0		0	16.6667		0	25		0	0
0	22.2222		0	50		0	8.33333		0	33.3333
0	0		0	0		0	100		0	100
1	44.4444		1	8.33333		1	50		1	100
1	33.3333		1	16.6667		1	83.3333		1	33.3333
1	83.3333		1	41.6667		1	41.6667		1	33.3333
1	55.5556		1	25		1	16.6667		1	0
1	44.4444		1	33.3333		1	8.33333		1	0
1	33.3333		1	25		1	91.6667		1	33.3333
1	22.2222		1	41.6667		1	58.3333		1	66.6667
1	22.2222		1	33.3333		1	58.3333		1	33.3333
1	44.4444		1	41.6667		1	0		1	66.6667
1	66.6667		1	58.3333		1	25		1	66.6667
1	44.4444		1	50		1	41.6667		1	66.6667
1	22.2222		1	8.33333		1	100		1	66.6667
1	55.5556		1	25		1	41.6667		1	33.3333
2	100		2	25		2	0		2	0
2	66.6667		2	8.33333		2	33.3333		2	66.6667
2	33.3333		2	0		2	66.6667		2	66.6667
2	66.6667		2	33.3333		2	33.3333		2	33.3333
2	88.8889		2	58.3333		2	66.6667		2	33.3333
2	44.4444		2	8.33333		2	75		2	33.3333
2	55.5556		2	33.3333		2	50		2	66.6667
2	66.6667		2	33.3333		2	50		2	66.6667
2	44.4444		2	8.33333		2	25		2	0
2	44.4444		2	0		2	100		2	66.6667
2	44.4444		2	41.6667		2	16.6667		2	33.3333
2	66.6667		2	41.6667		2	66.6667		2	66.6667
2	22.2222		2	0		2	100		2	33.3333
2	55.5556		2	33.3333		2	100		2	100
2	77.7778		2	0		2	100		2	0
2	100		2	75		2	83.3333		2	100
2	50		2	41.6667		2	33.3333		2	33.3333
2	22.2222		2	0		2	66.6667		2	33.3333
2	66.6667		2	58.3333		2	50		2	33.3333
2	77.7778		2	11.1111		2	66.6667		2	33.3333
2	100		2	100		2	33.3333		2	33.3333
2	77.7778		2	75		2	58.3333		2	0
2	55.5556		2	41.6667		2	83.3333		2	66.6667
2	66.6667		2	8.33333		2	91.6667		2	66.6667
2	55.5556		2	58.3333		2	58.3333		2	33.3333
2	77.7778		2	58.3333		2	16.6667		2	0
2	77.7778		2	33.3333		2	16.6667		2	100
2	33.3333		2	41.6667		2	83.3333		2	33.3333
3	55.5556		3	33.3333		3	33.3333		3	33.3333
3	44.4444		3	0		3	75		3	33.3333
3	100		3	33.3333		3	25		3	0
3	100		3	83.3333		3	0		3	0
3	88.8889		3	83.3333		3	16.6667		3	0
3	77.7778		3	33.3333		3	33.3333		3	0

## Sheet: Fig 3e
LE-Stage	Cutis thickness [% relative change]		LE-Stage	Subcutis thickness [% relative change]
0	13.3333		0	22.2222
0	0		0	10
0	-16.6667		0	0
0	30.7692		0	31.25
0	-8.33333		0	-11.1111
0	-12.5		0	-33.3333
0	8.33333		0	-16.6667
0	28.5714		0	-12.5
0	0		0	-22.2222
1	0		1	40.3614
1	16.6667		1	-22.7273
1	0		1	-2.85714
1	-11.1111		1	52.9412
1	-25		1	100
1	-10		1	95
1	60.274		1	6.96203
1	10.2564		1	22.3558
1	10.274		1	-35.1852
1	11.4583		1	-36.8201
2	28.5714		2	66.6667
2	8.33333		2	7.40741
2	54.5455		2	71.4286
2	-15.7895		2	25.3846
2	108.462		2	61.236
2	89.0799		2	412.583
2	80		2	330.769
2	43.8462		2	174.138
2	63.8462		2	111.785
2	33.3333		2	47.2028
2	-13.3574		2	30.7692
2	53.125		2	90.7692
2	111.299		2	137.857
2	100		2	142.268
2	143.846		2	71.4286
2	47.0588		2	78.9687
2	67.1233		2	44.6556
2	492.661		2	387.692
2	72.1854		2	214.647
2	43.2692		2	29.9094
2	34.402		2	23.1214
2	24.7934		2	76.66
2	47.482		2	78.3422
2	24.8826		2	46.5517
2	67.6923		2	227.027
2	83.8462		2	103.96
2	155.556		2	213.333
2	211.111		2	404.167
2	78.5714		2	84.2697
2	-38.3636		2	92.2366
2	3.42466		2	33.7278
2	34.4371		2	53.5039
2	230		2	238.889
2	92.3077		2	276
2	70		2	42.623
2	214.286		2	24.1379
2	45.4545		2	338.889
2	121.154		2	352.802
2	75		2	51.6556
2	0		2	51.1737
2	142.466		2	407.659
2	75.3012		2	10.6952
2	99.7439		2	143.846
2	23.0769		2	-15.7385
2	47.7064		2	39.2593
2	13.4831		2	342.233
2	46.9027		2	80.2281
2	-16.4948		2	13.8686
3	45.4545		3	589.474
3	63.6364		3	154.286
3	200		3	84.6154
3	264.011		3	263.949
3	-16.1538		3	139.628
3	52.3077		3	40.4358
3	133.155		3	413.483
3	151.538		3	235.473
3	92.1739		3	172.251
3	135.664		3	37.163
3	33.0709		3	24.4318
3	392.308		3	328.571
3	1500		3	126.23
3	1215.38		3	42.0792

## Sheet: Fig 3f
Metric	Correlation
Cutis	0.574899
Subcutis	0.556964
Arm symptoms	0.538863
Circumference	0.506097
Breast symptoms	0.249051
TDP index finger	0.0895811
TDP little finger	0.0366994
Thumb joint	-0.0384429
Body image	-0.333066
Future perspective	-0.38172
Glenohumeral flexion	-0.393348
Glenohumeral abduction	-0.438893
Elbow joint	-0.561815

## Sheet: Fig 4i
LE Stage	HSI Stage	Δ LWR
2	2	0.146396
2	2	0.157274
2	2	0.14509
2	1	0.0598745
3	1	0.0886437
3	1	0.0650263
3	2	0.139788
2	1	0.0672004
2	0	-0.0110395
1	0	0.0121933
2	0	-0.025405
3	2	0.198868
3	1	0.104992
2	1	0.0849454
2	1	0.116359
2	1	0.115174
2	1	0.0724963
2	1	0.118605
2	0	-0.0144072
2	1	0.093537
2	2	0.140692
2	1	0.107824
2	1	0.118982
2	0	0.0053426
2	0	0.020355
2	0	0.0310514
2	1	0.070218
2	2	0.143182
3	2	0.167986
3	1	0.0789683
3	1	0.0856006
2	2	0.194027
2	2	0.19662
2	2	0.162074
3	2	0.324094
3	2	0.354987
3	2	0.252891
2	0	0.00758481
2	0	-0.0139666
2	0	-0.028427
2	2	0.138935
2	2	0.179312
2	2	0.168833
2	2	0.176705
2	1	0.0790765
2	1	0.112949
2	0	0.0416588
1	0	0.0199034
2	2	0.152664
2	1	0.120872
2	0	0.00213373
2	0	0.0154111
2	2	0.156551
2	0	0.0201347
1	0	-0.0222071
1	0	-0.00927496
2	0	0.0202212
2	0	0.0145885
2	1	0.065304
0	0	0.0125703
2	1	0.0668169
2	1	0.118883
1	0	0.0234053
1	0	0.0379591
0	0	0.0168484
3	2	0.178878
3	2	0.221591
0	0	-0.00904989
0	0	0.00818193
0	0	0.00798917
0	0	-0.024223
0	0	0.00670648
0	0	0.0185997
2	0	0.000101328
0	0	-0.00327051
3	2	0.26211
1	0	0.0230649
1	0	-0.0030247
0	0	0.00642288
1	0	0.028434
2	1	0.103523
2	0	-0.0100837

## Sheet: Fig 4j
Metric	Correlation
HSI stage	0.640706
Δ TWI	0.632705
Cutis	0.574899
Δ TLI	-0.508315
Elbow joint	-0.561815
