# Supplementary material for: Hyperspectral imaging as an objective diagnostic tool for secondary lymphedema in breast cancer patients
Source: Commun Med (Lond). 2025 Dec 18;6:45. doi: 10.1038/s43856-025-01301-y (PMC12823606; doi:10.1038/s43856-025-01301-y)
Supplement: Supplementary file 5 — Supplementary Data 2 [file 43856_2025_1301_MOESM5_ESM.xlsx]

## Sheet: Fig S1
LE-Stage	Thumb, metacarpophalangeal joint flexion		LE-Stage	Thumb, interphalangeal joint flexion		LE-Stage	Elbow, flexion		LE-Stage	Elbow, extension		LE-Stage	Wrist, extension		LE-Stage	Wrist, ulnar deviation		LE-Stage	Wrist, flexion		LE-Stage	Wrist, radial deviation		LE-Stage	Shoulder, arm external rotation		LE-Stage	Shoulder, arm internal rotation		LE-Stage	Shoulder, arm caudal movement		LE-Stage	Shoulder, arm cranial movement		LE-Stage	Shoulder, arm adduction		LE-Stage	Shoulder, arm extension		LE-Stage	Shoulder, arm abduction		LE-Stage	Shoulder, arm flexion		LE-Stage	Forearm, supination
0	0		0	0		0	0		0	0		0	0		0	0		0	-5		0	-5		0	0		0	0		0	0		0	0		0	0		0	0		0	-5		0	0		0	0
0	0		0	0		0	0		0	5		0	-5		0	0		0	0		0	0		0	0		0	0		0	0		0	-10		0	0		0	0		0	0		0	0		0	0
0	0		0	0		0	0		0	0		0	0		0	0		0	0		0	0		0	0		0	0		0	0		0	0		0	0		0	0		0	0		0	10		0	0
0	-5		0	-20		0	0		0	0		0	0		0	0		0	0		0	0		0	-5		0	0		0	0		0	0		0	0		0	0		0	0		0	-10		0	0
0	5		0	0		0	0		0	0		0	0		0	0		0	0		0	0		0	0		0	-6		0	-5		0	-5		0	0		0	-5		0	0		0	-10		0	0
0	0		0	0		0	0		0	0		0	0		0	0		0	0		0	0		0	0		0	0		0	0		0	-5		0	0		0	0		0	0		0	25		0	0
0	0		0	0		0	0		0	0		0	0		0	0		0	0		0	0		0	0		0	0		0	0		0	0		0	0		0	0		0	0		0	-5		0	-10
0	0		0	0		0	0		0	10		0	0		0	0		0	0		0	0		0	0		0	0		0	0		0	-10		0	0		0	0		0	0		0	0		0	0
0	0		0	0		0	0		0	-5		0	0		0	0		0	0		0	0		0	0		0	0		0	0		0	0		0	0		0	0		0	0		0	0		0	0
0	0		0	0		0	0		0	0		0	0		0	0		0	0		0	0		0	-5		0	0		0	-5		0	0		0	0		0	130		0	-5		0	-130		0	0
1	-5		1	-5		0	0		0	0		0	0		1	0		0	0		0	0		0	0		0	0		0	0		0	0		0	0		0	0		0	-5		0	-10		0	0
1	0		1	0		1	0		1	0		1	-5		1	0		1	-5		1	0		1	-10		1	0		1	-10		1	0		1	0		1	-10		1	-5		1	-10		1	0
1	-5		1	0		1	0		1	0		1	-5		1	0		1	0		1	-5		1	0		1	0		1	0		1	0		1	0		1	0		1	0		1	0		1	0
1	0		1	0		1	0		1	0		1	0		1	0		1	0		1	0		1	0		1	0		1	0		1	0		1	0		1	0		1	0		1	0		1	0
1	0		1	0		1	0		1	0		1	0		1	0		1	0		1	0		1	0		1	0		1	0		1	0		1	0		1	0		1	0		1	0		1	0
1	10		1	10		1	0		1	0		1	0		1	0		1	0		1	0		1	-10		1	0		1	-5		1	-5		1	0		1	0		1	-10		1	-10		1	0
1	0		1	0		1	0		1	0		1	0		1	0		1	0		1	0		1	0		1	0		1	0		1	0		1	0		1	0		1	0		1	-5		1	0
1	0		1	0		1	0		1	0		1	0		1	0		1	0		1	0		1	10		1	0		1	0		1	-5		1	0		1	0		1	-10		1	-10		1	0
1	0		1	0		1	0		1	0		1	0		1	0		1	0		1	0		1	-10		1	0		1	0		1	0		1	0		1	0		1	-5		1	-5		1	0
1	0		1	0		1	0		1	0		1	-5		1	0		1	-5		1	0		1	0		1	0		1	0		1	0		1	0		1	0		1	0		1	0		1	0
1	15		1	5		1	0		1	0		1	-10		1	0		1	0		1	0		1	0		1	0		1	0		1	0		1	0		1	-5		1	0		1	-10		1	0
1	-5		1	-5		1	0		1	0		1	-10		1	0		1	-5		1	5		1	-10		1	0		1	0		1	0		1	0		1	0		1	0		1	0		1	0
2	50		2	0		1	-10		1	0		1	-5		1	-20		1	-10		1	10		1	-10		1	-10		1	-30		1	-15		1	0		1	0		1	0		1	-40		1	0
2	-5		2	0		1	-5		1	0		1	-15		2	0		1	0		1	-5		1	0		1	0		1	-10		1	-10		1	0		1	-10		1	0		1	0		1	0
2	0		2	-45		2	0		2	0		2	-5		2	0		2	0		2	-5		2	0		2	0		2	-10		2	0		2	0		2	0		2	0		2	-10		2	0
2	-40		2	0		2	0		2	0		2	0		2	0		2	0		2	-5		2	-20		2	0		2	-20		2	-10		2	-15		2	0		2	-20		2	-20		2	0
2	0		2	0		2	0		2	0		2	-5		2	0		2	0		2	0		2	-130		2	-110		2	-100		2	-95		2	-160		2	-140		2	-10		2	-40		2	0
2	0		2	-25		2	0		2	0		2	-5		2	0		2	0		2	0		2	-5		2	0		2	0		2	-5		2	0		2	0		2	-5		2	-10		2	0
2	10		2	-15		2	0		2	0		2	0		2	-10		2	0		2	0		2	0		2	0		2	0		2	-10		2	0		2	0		2	-10		2	-30		2	0
2	-10		2	0		2	0		2	0		2	0		2	-15		2	-20		2	10		2	0		2	0		2	0		2	0		2	0		2	0		2	-5		2	0		2	0
2	0		2	0		2	0		2	0		2	-10		2	10		2	-5		2	-5		2	-30		2	0		2	0		2	-90		2	0		2	-10		2	-100		2	-80		2	0
2	0		2	5		2	-10		2	0		2	-5		2	5		2	-10		2	-20		2	0		2	0		2	-20		2	-60		2	0		2	0		2	0		2	0		2	-20
2	5		2	-20		2	0		2	0		2	-40		2	0		2	-5		2	5		2	0		2	0		2	0		2	0		2	0		2	0		2	0		2	0		2	0
2	-10		2	-5		2	0		2	0		2	-5		2	0		2	5		2	-5		2	0		2	0		2	0		2	-10		2	-20		2	0		2	0		2	-15		2	-5
2	5		2	-15		2	-20		2	0		2	-10		2	0		2	0		2	-10		2	-10		2	-10		2	0		2	0		2	0		2	-10		2	-30		2	0		2	0
2	-5		2	-10		2	0		2	0		2	0		2	0		2	0		2	0		2	0		2	0		2	0		2	-10		2	0		2	0		2	0		2	0		2	0
2	0		2	-5		2	0		2	0		2	-20		2	-5		2	10		2	0		2	5		2	-10		2	-10		2	-10		2	0		2	0		2	-20		2	-20		2	0
2	-5		2	-10		2	0		2	0		2	5		2	-10		2	-5		2	0		2	-20		2	0		2	0		2	10		2	0		2	0		2	0		2	0		2	-10
2	-5		2	-10		2	-10		2	0		2	0		2	0		2	0		2	-10		2	15		2	0		2	0		2	0		2	0		2	0		2	0		2	0		2	0
2	0		2	-5		2	-5		2	0		2	0		2	0		2	0		2	-10		2	-10		2	0		2	0		2	0		2	0		2	-10		2	0		2	0		2	0
2	5		2	10		2	0		2	0		2	0		2	0		2	5		2	0		2	0		2	0		2	-20		2	-10		2	0		2	0		2	0		2	0		2	0
2	0		2	-15		2	-10		2	0		2	-10		2	5		2	-10		2	0		2	-10		2	0		2	10		2	0		2	-10		2	-10		2	0		2	0		2	0
2	0		2	-15		2	-10		2	0		2	10		2	15		2	0		2	5		2	0		2	0		2	0		2	-10		2	0		2	0		2	0		2	0		2	0
2	-10		2	10		2	-20		2	0		2	0		2	-10		2	15		2	0		2	-10		2	0		2	-10		2	-10		2	-10		2	0		2	0		2	-10		2	-20
2	0		2	-10		2	-15		2	0		2	0		2	-15		2	0		2	0		2	0		2	0		2	-10		2	-15		2	0		2	10		2	0		2	-10		2	-10
2	5		2	-5		2	0		2	0		2	15		2	15		2	5		2	-10		2	0		2	5		2	-5		2	0		2	0		2	0		2	0		2	-5		2	0
2	-20		2	10		2	-5		2	0		2	10		2	0		2	5		2	10		2	-10		2	0		2	-10		2	10		2	-10		2	10		2	-50		2	20		2	-30
2	0		2	5		2	-5		2	0		2	-10		2	-15		2	-10		2	-10		2	10		2	0		2	-10		2	15		2	0		2	0		2	0		2	-85		2	10
2	-10		2	-5		2	-5		2	0		2	10		2	10		2	-5		2	-10		2	10		2	0		2	-5		2	-15		2	0		2	0		2	0		2	-30		2	0
2	0		3	0		2	-10		2	5		2	0		2	-10		2	10		2	-10		2	-5		2	0		2	-20		2	-20		2	-5		2	-10		2	-15		2	-15		2	10
3	0		3	-10		2	-20		2	0		2	10		3	-5		2	-20		2	-10		2	-25		2	0		2	-60		2	-60		2	-5		2	-50		2	-90		2	-80		2	0
3	0		3	5		2	-10		2	0		3	-10		3	-5		3	-10		3	-5		2	-5		2	0		2	-10		2	-20		2	0		2	-5		2	-10		2	-20		2	0
3	0		3	-20		3	0		3	0		3	-10		3	5		3	0		3	0		3	-10		3	0		3	-5		3	-5		3	0		3	-5		3	-10		3	-10		3	0
3	0		3	5		3	-15		3	0		3	5		3	-5		3	15		3	5		3	0		3	-5		3	-5		3	-10		3	-5		3	0		3	-20		3	-15		3	0
3	0		3	-5		3	-10		3	0		3	-10		3	5		3	-10		3	-15		3	-15		3	-10		3	0		3	-10		3	0		3	-10		3	-30		3	-30		3	0
3	15					3	-10		3	0		3	10		3	0		3	0		3	0		3	20		3	-20		3	10		3	-20		3	0		3	0		3	-10		3	-10		3	-10
						3	-45		3	0		3	-10					3	-10		3	-10		3	0		3	10		3	-10		3	-10		3	-10		3	-10		3	0		3	0		3	-20
						3	-60		3	30														3	-10		3	-70		3	-60		3	-70		3	-10		3	-30		3	-140		3	-140		3	-90

## Sheet: Fig S2
LE-Stage	Body image		LE-Stage	Future perception		LE-Stage	Sex. Function		LE-Stage	Sex. Pleasure		LE-Stage	Side effects		LE-Stage	Hair loss		LE-Stage	Arm symptoms		LE-Stage	Breast symptoms
0	83.3333		0	66.6667		0	33.3333		0	66.6667		0	9.52381		0	33.3333		0	22.2222		0	25
0	100		0	33.3333		0	0		0	66.6667		0	52.381		0	33.3333		0	55.5556		0	25
0	100		0	100		0	66.6667		0	100		0	0		1	33.3333		0	0		0	8.33333
0	83.3333		0	100		0	16.6667		0	100		0	9.52381		1	66.6667		0	22.2222		0	0
0	83.3333		0	100		0	100		1	100		0	38.0952		1	0		0	22.2222		0	8.33333
0	50		0	66.6667		0	0		1	66.6667		0	28.5714		1	0		0	33.3333		0	25
0	75		0	66.6667		0	66.6667		1	66.6667		0	14.2857		1	66.6667		0	0		0	0
0	25		0	0		0	66.6667		1	66.6667		0	4.7619		2	0		0	0		0	16.6667
0	8.33333		0	33.3333		0	16.6667		1	100		0	52.381		2	33.3333		0	22.2222		0	50
0	100		0	100		0	0		1	100		0	23.8095		2	66.6667		0	0		0	0
1	50		1	100		1	0		2	66.6667		1	19.0476		2	33.3333		1	44.4444		1	8.33333
1	83.3333		1	33.3333		1	66.6667		2	33.3333		1	23.8095		2	66.6667		1	33.3333		1	16.6667
1	41.6667		1	33.3333		1	66.6667		2	66.6667		1	9.52381		2	0		1	83.3333		1	41.6667
1	16.6667		1	0		1	0		2	66.6667		1	42.8571		2	66.6667		1	55.5556		1	25
1	8.33333		1	0		1	66.6667		2	66.6667		1	23.8095		2	66.6667		1	44.4444		1	33.3333
1	91.6667		1	33.3333		1	16.6667		2	100		1	33.3333		2	33.3333		1	33.3333		1	25
1	58.3333		1	66.6667		1	66.6667		2	66.6667		1	9.52381		2	66.6667		1	22.2222		1	41.6667
1	58.3333		1	33.3333		1	50		2	33.3333		1	33.3333		2	66.6667		1	22.2222		1	33.3333
1	0		1	66.6667		1	0		2	100		1	57.1429		2	100		1	44.4444		1	41.6667
1	25		1	66.6667		1	0		2	33.3333		1	52.381		2	100		1	66.6667		1	58.3333
1	41.6667		1	66.6667		1	66.6667		2	100		1	14.2857		3	100		1	44.4444		1	50
1	100		1	66.6667		1	16.6667		2	66.6667		1	9.52381		3	33.3333		1	22.2222		1	8.33333
1	41.6667		1	33.3333		1	0		2	66.6667		1	90.4762		3	0		1	55.5556		1	25
2	0		2	0		2	0		2	66.6667		2	23.8095		3	100		2	100		2	25
2	33.3333		2	66.6667		2	16.6667		2	0		2	14.2857					2	66.6667		2	8.33333
2	66.6667		2	66.6667		2	66.6667		2	0		2	14.2857					2	33.3333		2	0
2	33.3333		2	33.3333		2	0		2	66.6667		2	28.5714					2	66.6667		2	33.3333
2	66.6667		2	33.3333		2	33.3333		2	33.3333		2	42.8571					2	88.8889		2	58.3333
2	75		2	33.3333		2	66.6667		3	66.6667		2	19.0476					2	44.4444		2	8.33333
2	50		2	66.6667		2	0		3	100		2	33.3333					2	55.5556		2	33.3333
2	50		2	66.6667		2	33.3333					2	23.8095					2	66.6667		2	33.3333
2	25		2	0		2	50					2	19.0476					2	44.4444		2	8.33333
2	100		2	66.6667		2	66.6667					2	4.7619					2	44.4444		2	0
2	16.6667		2	33.3333		2	33.3333					2	28.5714					2	44.4444		2	41.6667
2	66.6667		2	66.6667		2	33.3333					2	38.8889					2	66.6667		2	41.6667
2	100		2	33.3333		2	100					2	0					2	22.2222		2	0
2	100		2	100		2	33.3333					2	4.7619					2	55.5556		2	33.3333
2	100		2	0		2	50					2	4.7619					2	77.7778		2	0
2	83.3333		2	100		2	83.3333					2	42.8571					2	100		2	75
2	33.3333		2	33.3333		2	50					2	14.2857					2	50		2	41.6667
2	66.6667		2	33.3333		2	0					2	28.5714					2	22.2222		2	0
2	50		2	33.3333		2	33.3333					2	4.7619					2	66.6667		2	58.3333
2	66.6667		2	33.3333		2	33.3333					2	0					2	77.7778		2	11.1111
2	33.3333		2	33.3333		2	0					2	14.2857					2	100		2	100
2	58.3333		2	0		2	0					2	14.2857					2	77.7778		2	75
2	83.3333		2	66.6667		2	0					2	33.3333					2	55.5556		2	41.6667
2	91.6667		2	66.6667		2	0					2	23.8095					2	66.6667		2	8.33333
2	58.3333		2	33.3333		2	50					2	47.619					2	55.5556		2	58.3333
2	16.6667		2	0		2	33.3333					2	71.4286					2	77.7778		2	58.3333
2	16.6667		2	100		2	0					2	38.0952					2	77.7778		2	33.3333
2	83.3333		2	33.3333		2	0					2	19.0476					2	33.3333		2	41.6667
3	33.3333		3	33.3333		3	50					3	23.8095					3	55.5556		3	33.3333
3	75		3	33.3333		3	0					3	71.4286					3	44.4444		3	0
3	25		3	0		3	66.6667					3	4.7619					3	100		3	33.3333
3	0		3	0		3	0					3	57.1429					3	100		3	83.3333
3	16.6667		3	0		3	0					3	85.7143					3	88.8889		3	83.3333
3	33.3333		3	0		3	0					3	38.0952					3	77.7778		3	33.3333
